# Supplementary material for: Parallel DNA pyrosequencing unveils new zebrafish microRNAs
Source: BMC Genomics. 2009 Apr 27;10:195. doi: 10.1186/1471-2164-10-195 (PMC2684549; doi:10.1186/1471-2164-10-195)
Supplement: Additional file 2 — List of known miRNAs and miRNA*. List of known miRNAs and miRNA* identified in this study and its distribution in the small RNA libraries. [file 1471-2164-10-195-S2.xls]

## Sheet: Number reads knwon miRNAs
Additional file 2 – List of known miRNAs and miRNA* identified A list of all known miRNAs identified in this study is given, as well as the star sequences identified, together with the number of reads identified for each sequence in each library. The star sequences for the novel miRNAs identified is also given, together with the total read number.
		24h	72h	96h	5d	45d	Brain	Eyes	Heart	Gills	Muscle	Fins	Skin	Gut/Liver	Adult	Total
dre-let-7a	TGAGGTAGTAGGTTGTATAGTT	0	44	2	1	3	192	256	0	159	62	28	6	22	565	1340
*	TATACAACCTACTGTCTTTCT	0	1	0	0	0	0	0	0	0	0	0	0	0	0	1
*	TGTACAACCTCCTAGCTTTCC	0	1	0	0	0	0	0	0	0	0	0	0	0	0	1
*	TATACAACTTACTGTCTTTCC	0	0	0	0	0	1	0	0	1	0	0	0	0	3	5
*	TATACAGTCTATTGCCTTCCT	0	0	0	0	0	2	1	0	1	1	3	0	0	2	10
*	TATACAGTCTATTGCCTTCCC	0	0	0	0	0	1	0	0	0	1	0	0	0	2	4
dre-let-7b	TGAGGTAGTAGGTTGTGTGGTT	0	1	0	0	0	50	83	18	6	3	10	1	2	77	251
*	TATACAACCTACTGCCTTCCC	0	0	0	0	0	5	0	1	6	0	0	0	1	3	16
*	CAACAAATCACGGTCTGCCCT	0	1	0	0	0	0	0	0	1	0	0	0	0	0	2
dre-let-7c	TGAGGTAGTAGGTTGTATGGTT	1	16	0	0	0	26	50	17	9	5	3	2	1	57	187
*	CTGTACAACCTTCTAGCTTTCC	0	2	0	0	0	0	0	0	1	0	0	0	0	1	4
dre-let-7d	TGAGGTAGTTGGTTGTATGGTT	0	21	2	0	4	19	36	6	18	2	3	0	0	31	142
*	ACTGTACAACCTTCTAGCTTTCC	0	2	0	0	0	0	0	0	1	0	0	0	0	0	3
dre-let-7e	TGAGGTAGTAGATTGAATAGTT	1	3	0	0	0	3	11	4	7	2	1	0	1	21	54
dre-let-7f	TGAGGTAGTAGATTGTATAGTT	0	0	0	0	0	3	8	0	2	2	0	1	0	10	26
dre-let-7g	TGAGGTAGTAGTTTGTATAGTT	0	7	1	0	0	3	6	0	2	2	0	0	1	13	35
*	TATACAGCCTACTGTCTTTCT	0	0	0	0	0	0	0	1	0	0	0	0	0	0	1
dre-let-7h	TGAGGTAGTAAGTTGTGTTGTT	0	2	0	0	0	4	3	1	3	1	1	0	2	9	26
dre-let-7i	TGAGGTAGTAGTTTGTGCTGTT	0	0	0	0	0	10	0	0	0	0	0	0	1	5	16
dre-let-7j	TGAGGTAGTTGTTTGTACAGTT	0	2	0	0	0	1	2	0	2	0	0	0	1	1	9
dre-mir-100	AACCCGTAGATCCGAACTTGTG	0	2	2	2	0	7	3	1	2	0	1	0	0	12	32
*	CAAGCTCGTGTCTATAGGTATG	0	1	0	0	0	0	0	0	1	0	0	0	0	0	2
dre-mir-101a	TACAGTACTGTGATAACTGAAG	0	0	0	0	1	1	0	2	2	0	1	0	1	2	10
*	AGTTATCACAGTGCTGATGCT	0	0	0	0	0	1	0	0	0	0	1	0	0	0	2
dre-mir-101b	TACAGTACTATGATAACTGAAG	0	0	0	0	0	0	0	0	0	0	0	0	0	5	5
dre-mir-103	AGCAGCATTGTACAGGGCTATGA	0	9	4	2	0	18	2	0	2	0	1	0	3	4	45
dre-mir-107	AGCAGCATTGTACAGGGCTATCA	0	7	1	4	1	5	1	0	2	0	2	0	1	1	25
*	AGCTTCTTTACAGTGTTGTCTTG	0	3	0	0	0	0	0	0	0	0	0	0	0	4	7
dre-mir-10a	TACCCTGTAGATCCGAATTTGT	0	8	5	1	0	0	0	0	0	0	0	0	0	0	14
*	CAAATTCGTGTCTTGGGGAATA	0	5	0	0	0	0	0	0	0	0	0	0	0	0	5
dre-mir-10b	TACCCTGTAGAACCGAATTTGTG	0	18	1	2	1	0	0	0	0	1	0	0	0	2	25
*	CAGATTCGATTCTAGGGGAGTA	0	0	0	1	0	0	0	0	0	0	0	0	0	0	1
dre-mir-10d	TACCCTGTAGAACCGAATGTGTG	0	14	1	0	1	0	0	0	0	0	0	0	0	0	16
*	AGATTCGGTTTTAGGGGAGTA	0	1	0	0	0	0	0	0	0	0	0	0	0	0	1
dre-mir-122	TGGAGTGTGACAATGGTGTTTG	0	14	7	7	2	1	1	0	6	0	0	2	157	162	359
dre-mir-124	TAAGGCACGCGGTGAATGCCAA	12	2843	844	1740	1246	8105	2222	4	7	7	35	21	4	553	17643
*	GTGTTCACAGCGGACCTTGAT	0	9	0	1	0	0	1	0	0	0	0	0	0	1	12
dre-mir-125a	TCCCTGAGACCCTTAACCTGTG	0	22	9	6	0	37	12	1	5	0	5	2	0	3	102
*	CAGGTGAGGTCCTCAGGAACA	0	7	0	0	0	0	0	0	0	0	0	0	0	0	7
dre-mir-125b	TCCCTGAGACCCTAACTTGTGA	0	74	12	7	8	351	153	26	43	18	13	10	2	161	878
*	ACGGGTTAGGTTCTTGGGAG	0	3	1	0	0	0	0	0	0	0	0	0	0	0	4
*	ACAGGTTAAGCTCTTGGGAC	0	3	0	0	0	0	0	0	0	0	0	0	0	0	3
dre-mir-125c	TCCCTGAGACCCTAACTCGTGA	0	3	0	1	0	4	2	0	4	0	1	0	0	7	22
*	ACGGGTCAGGAGCTTGGGAGA	0	2	0	0	0	0	0	0	0	0	0	0	0	0	2
dre-mir-126	TCGTACCGTGAGTAATAATGC	0	25	1	2	1	2	12	22	29	5	4	1	5	35	144
*	CATTATTACTTTTGGTACGCG	0	4	0	0	1	2	2	8	2	1	1	0	0	8	29
dre-mir-128	TCACAGTGAACCGGTCTCTTTT	0	15	1	1	1	65	5	0	1	2	0	0	0	20	111
dre-mir-129	CTTTTTGCGGTCTGGGCTTGCT	0	0	0	0	0	18	2	0	0	0	0	0	0	3	23
*	AAGCCCTTACCCCAAAAAGTA	0	0	0	3	2	13	0	0	0	0	0	1	0	2	21
*	AAGCCCTTACCCCAAAAAGCA	0	3	1	4	1	61	0	0	0	0	0	0	0	0	70
dre-mir-130a	CAGTGCAATGTTAAAAGGGCAT	0	7	2	2	1	0	1	0	1	1	1	0	1	4	21
*	GCCCCTTTTATATTGTACTACT	0	0	0	0	0	0	0	0	0	0	0	0	1	0	1
dre-mir-130b	CAGTGCAATAATGAAAGGGCAT	0	66	8	4	1	1	2	4	6	1	1	0	0	6	100
dre-mir-130c	CAGTGCAATATTAAAAGGGCAT	0	59	5	5	0	1	4	3	4	0	3	0	0	13	97
dre-mir-132	TAACAGTCTACAGCCATGGTCG	0	0	0	0	0	11	2	0	0	0	0	0	0	2	15
*	CCGTGGCTTTAGATTGTTACT	0	0	0	1	0	6	3	0	0	0	0	0	0	0	10
dre-mir-133a	TTTGGTCCCCTTCAACCAGCTG	0	22	4	6	7	4	0	3	12	42	2	17	0	129	248
*	AGCTGGTAAAATGGAACCAAAT	0	6	0	1	0	0	0	0	0	0	0	0	0	2	9
dre-mir-133b	TTTGGTCCCCTTCAACCAGCTA	0	10	0	0	2	1	2	0	1	2	0	0	0	3	21
*	TATAGGGATGGAAGCCATGCA	0	2	1	0	0	0	1	0	0	0	0	0	0	0	4
dre-mir-133c	TTTGGTCCCTTTCAACCAGCTA	0	11	1	0	0	0	0	0	0	3	0	2	0	2	19
dre-mir-135b	TATGGCTTTTTATTCCTATCTG	0	2	1	0	0	1	1	0	0	0	0	0	0	0	5
dre-mir-135c	TATGGCTTTCTATTCCTATGTG	2	1	1	3	2	10	0	0	0	0	0	0	0	1	20
*	ATAGGGTTCAAAGCCATTGG	0	11	1	1	1	0	0	0	0	0	0	0	0	0	14
dre-mir-137	TTATTGCTTAAGAATACGCGTA	0	5	0	0	0	0	0	0	1	0	0	0	1	3	10
*	ACGGGTATTCTTGGGTGGATAATA	0	2	0	0	0	0	0	0	0	0	0	0	0	0	2
dre-mir-138	AGCTGGTGTTGTGAATCAGGCC	0	44	6	8	6	45	9	0	0	0	0	0	0	5	123
*	GCTTCTTCACAACACCAGGGTC	0	1	1	0	0	0	0	0	0	0	0	0	0	0	2
dre-mir-139	TCTACAGTGCATGTGTCT	0	3	1	0	0	13	8	2	1	4	0	0	0	8	40
dre-mir-140	CAGTGGTTTTACCCTATGGTAG	0	6	0	1	0	0	0	0	0	1	2	0	0	3	13
*	TACCACAGGGTAGAACCACGGAC	0	10	4	9	12	8	2	2	64	8	2	4	0	31	156
dre-mir-141	TAACACTGTCTGGTAACGATGC	0	26	5	8	5	2	5	0	46	2	21	2	5	62	189
dre-mir-142a	CATAAAGTAGAAAGCACTACT	0	0	0	0	0	0	0	0	0	0	2	0	0	1	3
*	GTAGTGTTTCCTACTTTATG	0	10	2	2	13	22	4	7	100	13	35	2	13	168	391
dre-mir-143	TGAGATGAAGCACTGTAGCTC	0	0	1	0	0	1	0	0	5	1	0	0	2	3	13
dre-mir-144	TACAGTATAGATGATGTACT	0	3	0	0	0	0	1	1	0	1	0	0	0	2	8
*	GATATCATCGTATACTGTAAG	0	1	0	0	0	0	0	0	0	0	0	0	0	0	1
dre-mir-145	GTCCAGTTTTCCCAGGAATCCC	0	1	0	1	0	1	0	1	11	0	1	4	0	19	39
dre-mir-146a	TGAGAACTGAATTCCATAGATGG	0	0	0	0	0	0	0	0	0	0	1	0	0	1	2
dre-mir-146b	TGAGAACTGAATTCCAAGGGTG	0	0	0	0	0	0	0	0	2	0	0	0	0	0	2
dre-mir-148	TCAGTGCATTACAGAACTTTGT	0	33	4	3	5	4	1	1	7	3	17	3	6	35	122
dre-mir-153a	TTGCATAGTCACAAAAGTGATC	0	2	0	0	0	2	0	0	0	0	0	0	0	1	5
*	GTCATTTTTGTGATGTTGCAGCT	0	0	0	0	1	0	0	0	0	0	0	0	0	0	1
dre-mir-153b	TTGCATAGTCACAAAAATGAGC	0	5	0	0	0	0	0	0	0	0	0	0	0	2	7
*	GTCATTTTTGTGGTTTGCAGCT	0	3	0	0	0	1	0	0	0	0	0	0	0	0	4
dre-mir-153c	TTGCATAGTCACAAAAATGATC	0	1	0	0	0	1	0	0	0	0	0	0	0	0	2
dre-mir-15b	TAGCAGCACATCATGGTTTGTA	0	10	0	1	0	3	1	0	2	0	0	0	0	0	17
dre-mir-15c	AAGCAGCGCGTCATGGTTTTC	0	18	1	0	2	0	4	0	2	1	0	0	1	7	36
dre-mir-16a	TAGCAGCACGTAAATATTGGTG	0	0	1	0	0	2	0	0	1	0	0	0	0	1	5
*	CCAATATTATGTGTGCTGCTTC	0	4	0	0	0	0	0	0	0	0	0	0	0	0	4
dre-mir-17a	CAAAGTGCTTACAGTGCAGGTA	0	221	10	21	7	15	7	3	13	4	11	0	4	23	339
*	ACTGCAGTGGAGGCACTTCAAG	0	1	0	0	0	0	0	0	0	0	0	0	0	0	1
dre-mir-181a	AACATTCAACGCTGTCGGTGAGT	0	26	8	6	3	4	40	1	9	0	3	1	0	9	110
*	CATCGACCGTTGACTGTACC	0	1	1	0	0	0	0	1	0	0	0	0	0	1	4
dre-mir-181b	AACATTCATTGCTGTCGGTGGG	0	33	3	11	1	4	35	0	1	0	1	0	0	9	98
dre-mir-181c	CACATTCATTGCTGTCGGTGGG	0	24	2	1	0	5	5	0	0	0	1	0	0	1	39
*	TCGCCGGACAATGAATGAGAA	0	9	0	0	0	0	0	0	0	0	0	0	0	0	9
dre-mir-182	TTTGGCAATGGTAGAACTCACA	0	11	3	0	0	0	44	0	0	0	0	0	0	2	60
*	TGGTTCTAGACTTGCCAACTA	0	4	0	0	0	0	0	0	0	0	0	0	0	0	4
dre-mir-183	TATGGCACTGGTAGAATTCACTG	0	6	2	0	1	0	24	0	0	0	0	1	0	2	36
*	TGAATTACCAAAGGGCCATAAA	0	7	2	0	0	0	0	0	0	0	0	0	0	1	10
dre-mir-184	TGGACGGAGAACTGATAAGGGC	0	11	4	2	0	0	29	1	2	0	3	1	0	5	58
*	TATCACTTTTCCAGCCCAGC	0	0	0	1	0	0	3	0	0	0	0	0	0	1	5
dre-mir-187	TCGTGTCTTGTGTTGCAGCC	0	0	0	0	1	12	1	0	0	1	0	0	0	8	23
dre-mir-18a	TAAGGTGCATCTAGTGCAGATA	0	146	9	3	3	9	0	1	2	0	2	0	0	5	180
*	ACTGCCCTAAGTGCTCCTTCTGGC	0	2	0	0	0	0	0	0	0	0	0	0	0	0	2
dre-mir-18b	TAAGGTGCATTTAGTGCAGATA	0	4	94	1	0	0	0	0	0	0	0	0	0	0	99
*	TAAGGTGCATTTAGTGCAGAT	0	54	2	1	0	0	1	0	2	0	0	0	0	2	62
dre-mir-18c	TAAGGTGCATCTTGTGTAGTTA	0	87	1	2	4	1	0	0	0	0	1	0	0	0	96
dre-mir-190b	TGATATGTTTGATATTCGGTTG	0	12	1	0	0	0	7	0	0	0	0	0	0	1	21
dre-mir-192	ATGACCTATGAATTGACAGCC	0	13	20	24	42	0	0	3	12	2	3	1	246	280	646
*	CTGTCAGTTCTGTAGGCCACTG	0	0	0	0	1	0	0	0	0	0	0	0	0	1	2
dre-mir-193a	AACTGGCCTACAAAGTCCCAGT	0	2	0	6	10	13	0	1	16	6	184	11	0	40	289
*	TGGGTCTTTGCGGGCAAGGTGA	0	0	0	0	0	0	0	1	0	0	0	0	0	1	2
dre-mir-194a	TGTAACAGCAACTCCATGTGG	0	0	9	2	1	0	0	0	1	0	2	0	4	8	27
*	CAGTGGAGCTGCTGTTGCGTG	0	0	1	0	0	0	0	0	1	0	1	0	1	5	9
dre-mir-196a	TAGGTAGTTTCATGTTGTTGGG	0	10	0	0	0	0	0	0	0	1	0	0	1	5	17
dre-mir-199	CCCAGTGTTCAGACTACCTGTTC	1	32	8	4	7	3	5	1	28	13	32	4	3	60	201
*	CAGTAGTCTGCACATTGGTT	0	28	2	4	8	6	6	3	41	10	22	2	2	80	214
dre-mir-19a	TGTGCAAATCTATGCAAAACTGA	0	4	0	1	0	4	0	1	0	0	0	0	0	3	13
*	GTTTTGCATAGTTGCACTAC	0	1	0	0	0	0	0	0	0	0	0	0	0	0	1
dre-mir-19b	TGTGCAAATCCATGCAAAACTGA	0	20	3	2	0	7	3	1	4	3	4	2	1	28	78
*	GTTTTGCTGGTTTGCATTCA	0	1	1	2	0	0	0	0	0	0	0	0	0	0	4
dre-mir-19c	TGTGCAAATCCATGCAAAACTCG	0	3	1	1	0	1	1	1	1	2	1	1	1	4	18
dre-mir-19d	TGTGCAAACCCATGCAAAACTGA	0	5	0	0	1	1	0	0	0	0	0	0	0	4	11
dre-mir-200a	TAACACTGTCTGGTAACGATGT	0	69	17	13	9	2	2	0	17	5	9	2	0	50	195
dre-mir-200b	TAATACTGCCTGGTAATGATGA	0	74	8	4	9	5	6	3	96	2	22	1	5	97	332
*	ATCTTACGAGGCAGCATTGGA	0	1	0	0	0	0	0	0	0	0	1	0	0	0	2
dre-mir-200c	TAATACTGCCTGGTAATGATGC	1	25	6	2	6	2	7	1	38	4	21	1	6	37	157
*	ATCTTACAAGGCAGTTTTGGA	0	0	0	0	0	0	0	0	0	0	0	0	0	1	1
dre-mir-202	AGAGGCATAGGGCATGGGAAAA	0	0	0	0	0	0	0	0	0	0	0	0	0	1	1
*	TTCCTATGCATATACCTCTTTG	0	1	0	0	0	0	0	0	0	0	0	2	0	78	81
dre-mir-203a	GTGAAATGTTTAGGACCACTTG	1	109	5	6	5	1	7	1	72	0	7	1	0	39	254
*	AGTGGTTCTTAACAGTTCAACAG	0	1	0	0	0	0	0	0	0	0	0	1	0	0	2
dre-mir-203b	GTGAAATGTTCAGGACCACTTG	1	146	43	5	11	9	6	2	215	4	41	4	1	234	722
*	AGTGGTTCTCAACAGTTCAACA	0	0	0	0	0	0	0	0	0	0	0	0	0	1	1
dre-mir-204	TTCCCTTTGTCATCCTATGCCT	1	137	19	50	15	4	511	0	6	7	56	12	4	142	964
*	GCAGGGACAGCAAAGGGAGGC	0	2	0	0	0	0	0	0	0	0	0	0	0	0	2
dre-mir-205	TCCTTCATTCCACCGGAGTCTG	1	12	1	1	2	0	2	0	18	0	29	7	1	37	111
*	GATTTCAGTGGTGTGAAGTGT	0	36	3	1	0	0	1	0	0	0	3	0	0	4	48
dre-mir-206	TGGAATGTAAGGAAGTGTGTGG	2	371	23	10	2	3	7	0	9	22	4	3	0	114	570
*	ACATACTTCCTTATATCCCCAT	0	6	0	3	2	0	0	0	0	0	0	0	0	0	11
dre-mir-20a	TAAAGTGCTTATAGTGCAGGTAG	0	151	16	12	7	11	4	7	18	5	11	0	2	37	281
*	ACTGCAGTGTGAGCACTTGAAGT	0	1	0	0	0	0	0	0	0	0	0	0	0	0	1
dre-mir-20b	CAAAGTGCTCACAGTGCAGGTAG	0	23	3	2	0	0	0	0	0	0	0	0	0	1	29
dre-mir-21	TAGCTTATCAGACTGGTGTTGGC	0	135	17	4	10	122	211	54	226	127	56	5	21	715	1703
dre-mir-210	CTGTGCGTGTGACAGCGGCTAA	0	4	0	0	0	2	2	1	0	0	0	0	0	4	13
*	AGCCACTGACTAACGCACATTG	0	17	1	1	1	1	1	6	3	4	0	0	0	7	42
dre-mir-212	TAACAGTCTACAGTCATGGCT	0	0	0	0	0	0	1	0	0	0	0	0	0	0	1
dre-mir-214	ACAGCAGGCACAGACAGGCAG	0	2	0	0	1	1	0	0	0	3	0	0	0	0	7
*	GCCTGTCTACACTTGCTGTGC	0	40	6	11	10	2	4	1	9	0	21	2	0	18	124
dre-mir-216b	TAATCTCTGCAGGCAACTGTGA	0	1	0	0	0	1	0	0	0	0	0	0	0	0	2
dre-mir-217	TACTGCATCAGGAACTGATTGG	0	10	2	0	0	0	2	0	0	0	0	0	0	5	19
dre-mir-218a	TTGTGCTTGATCTAACCATGTG	0	42	3	5	4	6	4	0	5	0	0	0	0	3	72
dre-mir-218b	TTGTGCTTGATCTAACCATGCA	0	2	0	0	0	0	0	0	0	0	0	0	0	0	2
dre-mir-219	TGATTGTCCAAACGCAATTCTT	0	8	0	2	0	4	0	0	0	0	0	0	0	1	15
*	AATTGTGCCTGGACATCTGT	0	7	4	0	0	4	1	0	0	0	0	0	0	0	16
dre-mir-221	AGCTACATTGTCTGCTGGGTTTC	0	23	14	7	3	41	1	17	3	1	7	1	1	15	134
*	ACCTGGCATACAATGTAGATTTCTGT	0	1	0	1	0	0	0	0	0	0	0	0	0	0	2
dre-mir-222	AGCTACATCTGGCTACTGGGTCTC	0	14	2	0	0	6	0	1	3	0	1	0	1	4	32
*	GCTCAGTAGTCAGTGTAGATCC	0	2	1	0	0	1	0	1	0	0	0	0	0	3	8
dre-mir-223	TGTCAGTTTGTCAAATACCCC	0	2	0	0	0	0	0	0	18	0	0	1	1	4	26
dre-mir-22a	AAGCTGCCAGCTGAAGAACTGT	0	45	5	19	15	32	52	8	28	12	29	6	4	151	406
*	AGTTCTTCACTGGCAAGCTTTA	0	4	2	0	0	1	2	1	0	0	4	0	0	14	28
dre-mir-22b	AAGCTGCCAGTTGAAGAGCTGT	0	0	0	0	0	1	0	0	0	1	0	0	0	3	5
*	CGTTCTTCACTGGCTAGCTTT	0	0	0	0	0	0	0	0	1	2	0	0	0	2	5
dre-mir-23a	ATCACATTGCCAGGGATTTCCA	0	17	4	2	4	9	9	11	29	22	39	3	1	88	238
dre-mir-23b	ATCACATTGCCAGGGATTACCA	0	10	2	2	4	28	1	15	22	0	9	2	0	30	125
*	GGGTTCCTGGCGTGCTGATTT	0	0	1	0	0	0	0	0	3	0	0	0	0	0	4
dre-mir-24	TGGCTCAGTTCAGCAGGAACAG	0	1	0	0	0	0	1	1	1	0	0	0	0	2	6
dre-mir-25	CATTGCACTTGTCTCGGTCTGA	2	17	2	0	1	1	1	1	3	1	2	0	0	10	41
*	AGGCGGAGACTTGGGCAGCTGCC	0	1	0	0	0	0	0	0	0	0	0	0	0	0	1
dre-mir-26a	TTCAAGTAATCCAGGATAGGCT	0	14	2	3	3	19	8	8	37	16	7	3	4	114	238
*	CCTATTCGGGATGACTTGGTT	0	10	2	1	0	0	1	0	0	2	1	0	0	5	22
*	CCTGTTCTTGGTTACTTGCAC	0	2	0	0	0	0	0	0	0	0	0	0	0	0	2
dre-mir-26b	TTCAAGTAATCCAGGATAGGTT	0	5	0	0	2	12	8	1	21	6	6	1	0	49	111
*	CTATTCTTGGTTACTTGTTTC	0	2	0	0	0	1	0	0	0	0	0	0	0	0	3
dre-mir-27b	TTCACAGTGGCTAAGTTCTGCA	1	7	0	0	3	8	2	2	17	2	6	0	2	36	86
*	AGAGCTTAGCTGATTGGTGAACA	0	0	0	0	0	0	0	0	1	0	0	0	0	0	1
dre-mir-27c	TTCACAGTGGTTAAGTTCTGC	0	0	1	1	0	1	0	0	2	1	0	0	0	15	21
dre-mir-27d	TTCACAGTGGCTAAGTTCTTCA	0	0	0	0	0	2	1	0	3	0	0	0	0	1	7
dre-mir-27e	TTCACAGTGGCTAAGTTCAGTG	0	0	0	0	0	1	2	0	3	7	2	2	0	18	35
dre-mir-29a	TAGCACCATTTGAAATCGGTTA	0	2	0	1	0	10	9	0	6	1	2	0	0	11	42
*	CTGATTTCCTTTGGTGCTTAGA	0	1	0	2	0	0	2	2	2	0	0	0	0	5	14
dre-mir-29b	TAGCACCATTTGAAATCAGTGT	0	1	1	0	0	11	2	0	1	2	0	2	0	8	28
*	AGCTGAATTCAGATGGTGCCATAGA	0	0	0	0	0	0	1	0	0	0	0	0	0	0	1
*	AGCTGGTTTCAAGTGGTGTTTTAGA	0	0	0	0	0	0	0	0	0	0	0	0	0	1	1
dre-mir-301a	CAGTGCAATAGTATTGTCAAAG	0	2	0	1	1	2	1	0	0	0	0	0	0	1	8
dre-mir-301b	CAGTGCAATAGTATTGTCATTG	0	2	0	0	0	0	0	0	0	0	0	0	0	0	2
*	GCTTTGACGATGTTGCACTAC	0	4	0	0	0	0	0	0	0	0	0	0	0	0	4
dre-mir-301c	CAGTGCAATAGTATTGTCATAG	0	8	0	1	0	0	0	0	0	0	0	0	0	0	9
dre-mir-30b	TGTAAACATCCTACACTCAGCT	0	9	0	3	6	16	8	8	19	7	5	3	1	24	109
*	CTGGGCGGAGGGTGTTTGCTGT	0	1	0	0	0	0	0	0	0	0	0	0	0	1	2
dre-mir-30c	TGTAAACATCCTACACTCTCAG	0	26	3	5	9	27	9	17	47	15	11	11	1	44	225
dre-mir-30d	TGTAAACATCCCCGACTGGAAG	0	5	0	0	1	0	2	0	0	2	0	0	0	4	14
dre-mir-30e	TGTAAACATCCTTGACTGGAAG	0	1	1	0	0	0	1	0	4	0	1	0	1	5	14
*	CTTTCAGTCGGATGTTTGCAGC	0	5	0	0	0	1	2	4	2	1	0	0	0	7	22
dre-mir-338	TCCAGCATCAGTGATTTTGTTG	0	6	0	0	1	2	0	1	0	0	0	0	0	0	10
*	TCCAGCATCAGTGATTTTGTTG	0	6	0	1	2	12	0	2	0	7	3	2	1	25	61
dre-mir-34	TGGCAGTGTCTTAGCTGGTTGT	0	1	0	0	3	8	0	0	1	0	0	0	0	1	14
*	AATCAGCAAGTATACTGCCGCA	0	2	0	0	0	0	0	0	0	0	0	0	0	0	2
dre-mir-34b	TAGGCAGTGTTGTTAGCTGATTG	0	1	0	0	0	1	0	0	0	0	0	0	0	2	4
dre-mir-34c	AGGCAGTGCAGTTAGTTGATTAC	0	3	0	0	0	0	0	0	0	0	0	0	0	0	3
dre-mir-363	AATTGCACGGTATCCATCTGTA	0	3	0	2	0	0	0	0	0	0	0	0	0	0	5
dre-mir-365	TAATGCCCCTAAAAATCCTTAT	0	2	1	3	4	7	0	0	5	7	13	9	0	24	75
*	GAGGGACTTTTAGGGGCAGCTGT	0	0	1	0	0	0	0	0	0	0	0	0	0	0	1
dre-mir-375	TTTGTTCGTTCGGCTCGCGTTA	0	3	0	0	1	0	1	0	3	0	0	0	0	1	9
*	ACGTTGAGCCACACGCACAATAC	0	0	0	0	0	0	0	0	0	0	0	0	0	1	1
dre-mir-429	TAATACTGTCTGGTAATGCCGT	0	16	1	0	1	0	1	0	5	0	1	1	0	9	35
dre-mir-430a	TAAGTGCTATTTGTTGGGGTAG	0	98	2	0	0	0	0	0	0	0	0	0	0	0	100
dre-mir-430b	AAAGTGCTATCAAGTTGGGGTAG	0	81	0	0	0	0	0	0	0	0	0	0	0	0	81
*	CTAACTTTAGCATCTTTCT	0	0	2	0	0	0	0	0	0	0	0	0	0	0	2
dre-mir-430c	TAAGTGCTTCTCTTTGGGGTAG	0	28	1	0	0	0	0	0	0	0	0	0	0	0	29
*	ACTTCAAACAGGAGCATTGATT	0	12	0	0	0	0	0	0	0	0	0	0	0	0	12
dre-mir-451	AAACCGTTACCATTACTGAGTT	0	3	0	0	0	0	1	5	18	3	0	3	1	62	96
dre-mir-454b	TAGTGCAATATTGCTTATAGGG	0	19	2	0	2	0	2	0	0	0	0	0	0	3	28
*	CCCTATCAATATTGCCTCTGCT	0	5	0	0	0	1	0	0	0	0	0	0	0	0	6
dre-mir-455	TATGTGCCCTTGGACTACATCG	0	9	2	1	0	0	0	0	1	0	4	1	0	4	22
*	TGCAGTCCATGGGCATATACA	0	4	1	0	0	1	2	1	1	2	1	0	0	6	19
dre-mir-456	CAGGCTGGTTAGATGGTTGTCA	0	3	2	0	0	2	1	1	1	0	1	0	0	9	20
*	TGCAGGCATCTTTCCAGTCTACA	0	0	0	0	1	1	0	0	0	1	0	0	0	0	3
dre-mir-457a	AAGCAGCACATCAATATTGGCA	0	2	0	0	1	0	0	0	1	0	0	0	2	3	9
*	CCAGTATGGTTTGTGCTGCTCCC	0	1	0	0	0	0	0	0	0	0	0	0	0	0	1
dre-mir-458	ATAGCTCTTTGAATGGTACTGC	0	0	0	0	0	0	0	0	0	0	3	0	0	0	3
*	ATAGCTCTTTGAATGGTACTGC	0	2	0	0	0	1	1	0	1	2	1	0	0	6	14
dre-mir-459	TCAGTAACAAGGATTCATCCTG	0	0	0	0	0	0	0	0	0	0	1	0	0	0	1
dre-mir-462	TAACGGAACCCATAATGCAGCT	0	0	0	0	1	0	0	0	1	0	1	0	0	0	3
*	GCTGTCTGTGGATTCCGTGC	0	0	0	0	0	0	0	0	5	0	0	0	0	3	8
dre-mir-489	AGTGACATCATATGTACGGCTGC	0	1	0	0	0	2	1	0	0	0	0	0	0	0	4
dre-mir-499	TTAAGACTTGCAGTGATGTTTA	0	8	0	1	1	0	0	42	2	5	0	0	1	24	84
*	AACATCACTTTAAGTCTGTGCT	0	0	0	0	0	0	0	1	0	0	0	0	0	1	2
dre-mir-723	AAGACATCAATTAAATCTGTGCT	0	1	0	1	0	1	0	0	0	1	0	0	0	0	4
dre-mir-724	TTAAAGGGAATTTGCGACTGTT	0	2	0	1	0	1	0	0	0	0	0	0	0	3	7
dre-mir-725	TTCAGTCATTGTTTCTAGTAGT	0	1	0	0	1	0	1	0	5	0	3	1	0	30	42
dre-mir-726	TTCACTACTAGCAGAACTCGG	0	1	0	0	0	1	0	0	0	0	0	0	0	1	3
dre-mir-729	CATGGGTATGATACGACCTGGGTT	0	1	0	1	0	0	0	0	0	0	0	0	0	0	2
dre-mir-730	TCCTCATTGTGCATGCTGTGTGT	0	2	1	2	0	13	1	0	0	1	1	0	0	6	27
*	TCACAGCGCCTGCAATGTGGAGG	0	0	1	1	0	0	0	0	0	0	0	0	0	0	2
dre-mir-737	AATCAAAACCTAAAGAAAATA	0	1	0	0	0	0	0	0	0	0	0	0	0	0	1
dre-mir-7a	TGAGGTAGTAGGTTGTATAGTT	0	0	1	0	0	5	0	0	0	0	0	0	0	3	9
dre-mir-7b	TGAGGTAGTAGGTTGTGTGGTT	0	2	0	1	0	0	0	0	0	0	1	0	1	0	5
dre-mir-9	TCTTTGGTTATCTAGCTGTATGA	0	213	0	9	5	39	12	0	0	2	0	0	0	30	310
*	TAAAGCTAGATAACCGAAAGTA	0	21	0	0	1	10	2	0	0	0	0	0	0	7	41
dre-mir-92a	TATTGCACTTGTCCCGGCCTGT	0	12	3	5	0	0	2	1	4	0	0	0	0	12	39
*	AGGTTGGGATTGGTAGCAATGCT	0	6	0	0	0	0	0	0	0	0	0	0	0	0	6
dre-mir-92b	TATTGCACTCGTCCCGGCCTCC	0	6	0	0	0	6	0	0	0	0	0	0	0	2	14
*	AGGTGTGGGATGTTGTGCAGTGTT	0	2	0	0	0	0	0	0	0	0	0	0	0	0	2
dre-mir-93	AAAAGTGCTGTTTGTGCAGGTA	0	31	6	4	2	0	2	1	4	0	2	0	0	15	67
*	ACTGTAGGAGCAGCACTTCACA	0	6	1	0	0	0	0	0	0	0	1	0	0	0	8
dre-mir-96	TTTGGCACTAGCACATTTTTGCT	0	1	0	0	0	0	3	0	0	0	0	0	0	2	6
*	CAATTATGTGTAGTGCCAATA	0	19	1	1	0	0	0	0	0	0	0	0	0	0	21
dre-mir-99	AACCCGTAGATCCGATCTTGTG	0	13	0	2	0	2	4	2	1	1	1	0	0	5	31
*	CAAGCTCGATTCTGTGGGTCTC	0	1	1	0	0	0	0	0	0	0	0	0	0	0	2
dre-mir-1	TGGAATGTAAAGAAGTATGTAT	0	15	0	1	1	0	1	1	0	9	0	0	0	24	52
*	ACATACTTCTTTATATGCCCATA	0	7	0	0	0	0	0	0	2	3	0	0	0	1	13
dre-mir-10c	TACCCTGTAGATCCGGATTTGT	0	3	0	0	0	0	0	0	0	0	0	0	0	0	3
dre-mir-150	TCTCCCAATCCTTGTACCAGTG	0	3	0	0	1	22	5	0	434	3	0	15	5	67	555
dre-mir-152	TCAGTGCATGACAGAACTTTGG	0	13	1	3	6	3	1	0	1	1	2	0	2	13	46
dre-mir-155	TTAATGCTAATCGTGATAGGGG	0	1	0	0	0	0	0	0	1	0	0	0	0	1	3
dre-mir-15a	TAGCAGCACAGAATGGTTTGTG	0	2	0	0	0	6	0	0	2	2	0	0	0	6	18
dre-mir-16b	TAGCAGCACGTAAATATTGGAG	0	6	0	3	0	6	1	2	1	0	0	0	0	4	23
dre-mir-16c	TAGCAGCATGTAAATATTGGAG	0	7	0	1	0	3	1	0	3	2	2	1	0	3	23
dre-mir-193b	AACTGGCCCGCAAAGTCCCGCT	0	4	0	1	0	0	0	0	0	0	2	1	0	3	11
dre-mir-196b	TAGGTAGTTTCAAGTTGTTGGG	0	1	0	0	0	0	0	0	0	0	1	0	0	1	3
*	CAGGAACCTGAAACTGCCTGAA	0	1	0	1	0	0	0	0	0	0	0	0	0	0	2
dre-mir-23a	ATCACATTGCCAGGGATTTCCA	0	17	4	2	4	9	9	11	29	22	39	3	1	88	238
dre-mir-27a	TTCACAGTGGCTAAGTTCCGCT	0	0	0	0	0	1	0	0	3	0	10	1	2	7	24
dre-mir-430j	AAAGTGCTATCAAATTGGGGTA	0	1	0	0	0	0	0	0	0	0	0	0	0	0	1
dre-mir-454a	TAGTGCAATATTGCTAATAGGG	0	5	0	0	0	3	1	0	0	0	0	0	0	0	9
dre-mir-460-5p	CCTGCATTGTACACACTGTGCG	0	0	0	0	0	0	0	0	0	0	0	0	0	1	1
dre-mir-460-3p	CACAGCGCATACAATGTGGAT	0	0	0	0	1	0	0	0	0	0	1	0	0	0	2
dre-mir-722	TTTTTTGCAGAAACGTTTCAGATT	0	0	0	0	0	0	0	1	0	0	0	0	0	0	1
dre-mir-728	ATACTAAGTACACTACGTTTTC	0	2	0	0	0	1	0	0	0	0	0	0	0	1	4
dre-mir-738	GCTACGGCCCGCGTCGGGACCTC	0	0	0	0	0	6	4	0	18	0	0	3	0	1	32
dre-mir-739	AGGCCGAAGTGGAGAAGGGTT	0	0	0	0	0	1	0	0	0	0	0	0	0	0	1
TOTAL		27	6787	1387	2165	1607	9824	4101	401	2285	598	981	222	571	5710	36666

## Sheet: Novel miRNA stars
Novel miRNA*	Star sequence	Nr reads
miR_2*	GCCGCGATCAGCTGCACCAGC	1
miR_5*	AGGACTGTCCAACCTGAGAATG	1
miR_6*	CAGGCAGCTAAAGCAAGTCTG	6
miR_7*	TTAATTAGTATAGCCTGTTTTA	2
miR_8*	CTGTGTGAGGTTAGACCTATC	2

## Sheet: Sheet1
List of known miRNAs that were identified in our samples by blast against miRBase and known miRNAs identified by miRDeep, for estimation of false negatives.
miRNA	Sequence	miRBase Blast	miRDeep
dre-let-7a	TGAGGTAGTAGGTTGTATAGTT	x	x
dre-let-7b	TGAGGTAGTAGGTTGTGTGGTT	x	x
dre-let-7c	TGAGGTAGTAGGTTGTATGGTT	x	x
dre-let-7d	TGAGGTAGTTGGTTGTATGGTT	x	x
dre-let-7e	TGAGGTAGTAGATTGAATAGTT	x	x
dre-let-7f	TGAGGTAGTAGATTGTATAGTT	x	x
dre-let-7g	TGAGGTAGTAGTTTGTATAGTT	x	x
dre-let-7h	TGAGGTAGTAAGTTGTGTTGTT	x	x
dre-let-7i	TGAGGTAGTAGTTTGTGCTGTT	x	x
dre-let-7j	TGAGGTAGTTGTTTGTACAGTT	x	x
dre-mir-100	AACCCGTAGATCCGAACTTGTG	x	x
dre-mir-101a	TACAGTACTGTGATAACTGAAG	x	x
dre-mir-101b	TACAGTACTATGATAACTGAAG	x	x
dre-mir-103	AGCAGCATTGTACAGGGCTATGA	x	x
dre-mir-107	AGCAGCATTGTACAGGGCTATCA	x	x
dre-mir-10a	TACCCTGTAGATCCGAATTTGT	x	x
dre-mir-10b	TACCCTGTAGAACCGAATTTGTG	x	x
dre-mir-10d	TACCCTGTAGAACCGAATGTGTG	x	x
dre-mir-122	TGGAGTGTGACAATGGTGTTTG	x	x
dre-mir-124	TAAGGCACGCGGTGAATGCCAA	x	x
dre-mir-125a	TCCCTGAGACCCTTAACCTGTG	x	x
dre-mir-125b	TCCCTGAGACCCTAACTTGTGA	x	x
dre-mir-125c	TCCCTGAGACCCTAACTCGTGA	x	x
dre-mir-126	TCGTACCGTGAGTAATAATGC	x	x
dre-mir-128	TCACAGTGAACCGGTCTCTTTT	x	x
dre-mir-129	CTTTTTGCGGTCTGGGCTTGCT	x	x
dre-mir-130a	CAGTGCAATGTTAAAAGGGCAT	x	x
dre-mir-130b	CAGTGCAATAATGAAAGGGCAT	x
dre-mir-130c	CAGTGCAATATTAAAAGGGCAT	x	x
dre-mir-132	TAACAGTCTACAGCCATGGTCG	x	x
dre-mir-133a	TTTGGTCCCCTTCAACCAGCTG	x	x
dre-mir-133b	TTTGGTCCCCTTCAACCAGCTA	x	x
dre-mir-133c	TTTGGTCCCTTTCAACCAGCTA	x
dre-mir-135b	TATGGCTTTTTATTCCTATCTG	x	x
dre-mir-135c	TATGGCTTTCTATTCCTATGTG	x	x
dre-mir-137	TTATTGCTTAAGAATACGCGTA	x	x
dre-mir-138	AGCTGGTGTTGTGAATCAGGCC	x	x
dre-mir-139	TCTACAGTGCATGTGTCT	x	x
dre-mir-140	CAGTGGTTTTACCCTATGGTAG	x	x
dre-mir-141	TAACACTGTCTGGTAACGATGC	x	x
dre-mir-142a	CATAAAGTAGAAAGCACTACT	x	x
dre-mir-143	TGAGATGAAGCACTGTAGCTC	x	x
dre-mir-144	TACAGTATAGATGATGTACT	x	x
dre-mir-145	GTCCAGTTTTCCCAGGAATCCC	x
dre-mir-146a	TGAGAACTGAATTCCATAGATGG	x
dre-mir-146b	TGAGAACTGAATTCCAAGGGTG	x
dre-mir-148	TCAGTGCATTACAGAACTTTGT	x	x
dre-mir-153a	TTGCATAGTCACAAAAGTGATC	x	x
dre-mir-153b	TTGCATAGTCACAAAAATGAGC	x	x
dre-mir-153c	TTGCATAGTCACAAAAATGATC	x
dre-mir-15b	TAGCAGCACATCATGGTTTGTA	x
dre-mir-15c	AAGCAGCGCGTCATGGTTTTC	x	x
dre-mir-16a	TAGCAGCACGTAAATATTGGTG	x	x
dre-mir-17a	CAAAGTGCTTACAGTGCAGGTA	x	x
dre-mir-181a	AACATTCAACGCTGTCGGTGAGT	x	x
dre-mir-181b	AACATTCATTGCTGTCGGTGGG	x	x
dre-mir-181c	CACATTCATTGCTGTCGGTGGG	x	x
dre-mir-182	TTTGGCAATGGTAGAACTCACA	x	x
dre-mir-183	TATGGCACTGGTAGAATTCACTG	x	x
dre-mir-184	TGGACGGAGAACTGATAAGGGC	x	x
dre-mir-187	TCGTGTCTTGTGTTGCAGCC	x	x
dre-mir-18a	TAAGGTGCATCTAGTGCAGATA	x	x
dre-mir-18b	TAAGGTGCATTTAGTGCAGATA	x	x
dre-mir-18c	TAAGGTGCATCTTGTGTAGTTA	x	x
dre-mir-190b	TGATATGTTTGATATTCGGTTG	x	x
dre-mir-192	ATGACCTATGAATTGACAGCC	x	x
dre-mir-193a	AACTGGCCTACAAAGTCCCAGT	x	x
dre-mir-194a	TGTAACAGCAACTCCATGTGG	x	x
dre-mir-196a	TAGGTAGTTTCATGTTGTTGGG	x	x
dre-mir-199	CCCAGTGTTCAGACTACCTGTTC	x	x
dre-mir-19a	TGTGCAAATCTATGCAAAACTGA	x	x
dre-mir-19b	TGTGCAAATCCATGCAAAACTGA	x	x
dre-mir-19c	TGTGCAAATCCATGCAAAACTCG	x	x
dre-mir-19d	TGTGCAAACCCATGCAAAACTGA	x
dre-mir-200a	TAACACTGTCTGGTAACGATGT	x	x
dre-mir-200b	TAATACTGCCTGGTAATGATGA	x	x
dre-mir-200c	TAATACTGCCTGGTAATGATGC	x	x
dre-mir-202	AGAGGCATAGGGCATGGGAAAA	x	x
dre-mir-203a	GTGAAATGTTTAGGACCACTTG	x	x
dre-mir-203b	GTGAAATGTTCAGGACCACTTG	x	x
dre-mir-204	TTCCCTTTGTCATCCTATGCCT	x	x
dre-mir-205	TCCTTCATTCCACCGGAGTCTG	x	x
dre-mir-206	TGGAATGTAAGGAAGTGTGTGG	x	x
dre-mir-20a	TAAAGTGCTTATAGTGCAGGTAG	x	x
dre-mir-20b	CAAAGTGCTCACAGTGCAGGTAG	x	x
dre-mir-21	TAGCTTATCAGACTGGTGTTGGC	x	x
dre-mir-210	CTGTGCGTGTGACAGCGGCTAA	x	x
dre-mir-212	TAACAGTCTACAGTCATGGCT	x
dre-mir-214	ACAGCAGGCACAGACAGGCAG	x	x
dre-mir-216b	TAATCTCTGCAGGCAACTGTGA	x
dre-mir-217	TACTGCATCAGGAACTGATTGG	x	x
dre-mir-218a	TTGTGCTTGATCTAACCATGTG	x	x
dre-mir-218b	TTGTGCTTGATCTAACCATGCA	x
dre-mir-219	TGATTGTCCAAACGCAATTCTT	x	x
dre-mir-221	AGCTACATTGTCTGCTGGGTTTC	x	x
dre-mir-222	AGCTACATCTGGCTACTGGGTCTC	x	x
dre-mir-223	TGTCAGTTTGTCAAATACCCC	x
dre-mir-22a	AAGCTGCCAGCTGAAGAACTGT	x	x
dre-mir-22b	AAGCTGCCAGTTGAAGAGCTGT	x	x
dre-mir-23a	ATCACATTGCCAGGGATTTCCA	x	x
dre-mir-23b	ATCACATTGCCAGGGATTACCA	x	x
dre-mir-24	TGGCTCAGTTCAGCAGGAACAG	x	x
dre-mir-25	CATTGCACTTGTCTCGGTCTGA	x	x
dre-mir-26a	TTCAAGTAATCCAGGATAGGCT	x	x
dre-mir-26b	TTCAAGTAATCCAGGATAGGTT	x	x
dre-mir-27b	TTCACAGTGGCTAAGTTCTGCA	x	x
dre-mir-27c	TTCACAGTGGTTAAGTTCTGC	x	x
dre-mir-27d	TTCACAGTGGCTAAGTTCTTCA	x	x
dre-mir-27e	TTCACAGTGGCTAAGTTCAGTG	x	x
dre-mir-29a	TAGCACCATTTGAAATCGGTTA	x	x
dre-mir-29b	TAGCACCATTTGAAATCAGTGT	x	x
dre-mir-301a	CAGTGCAATAGTATTGTCAAAG	x
dre-mir-301b	CAGTGCAATAGTATTGTCATTG	x	x
dre-mir-301c	CAGTGCAATAGTATTGTCATAG	x	x
dre-mir-30b	TGTAAACATCCTACACTCAGCT	x	x
dre-mir-30c	TGTAAACATCCTACACTCTCAG	x	x
dre-mir-30d	TGTAAACATCCCCGACTGGAAG	x	x
dre-mir-30e	TGTAAACATCCTTGACTGGAAG	x	x
dre-mir-338	TCCAGCATCAGTGATTTTGTTG	x	x
dre-mir-34	TGGCAGTGTCTTAGCTGGTTGT	x	x
dre-mir-34b	TAGGCAGTGTTGTTAGCTGATTG	x	x
dre-mir-34c	AGGCAGTGCAGTTAGTTGATTAC	x
dre-mir-363	AATTGCACGGTATCCATCTGTA	x
dre-mir-365	TAATGCCCCTAAAAATCCTTAT	x	x
dre-mir-375	TTTGTTCGTTCGGCTCGCGTTA	x	x
dre-mir-429	TAATACTGTCTGGTAATGCCGT	x	x
dre-mir-430a	TAAGTGCTATTTGTTGGGGTAG	x	x
dre-mir-430b	AAAGTGCTATCAAGTTGGGGTAG	x	x
dre-mir-430c	TAAGTGCTTCTCTTTGGGGTAG	x	x
dre-mir-451	AAACCGTTACCATTACTGAGTT	x	x
dre-mir-454b	TAGTGCAATATTGCTTATAGGG	x	x
dre-mir-455	TATGTGCCCTTGGACTACATCG	x	x
dre-mir-456	CAGGCTGGTTAGATGGTTGTCA	x	x
dre-mir-457a	AAGCAGCACATCAATATTGGCA	x	x
dre-mir-458	ATAGCTCTTTGAATGGTACTGC	x	x
dre-mir-459	TCAGTAACAAGGATTCATCCTG	x
dre-mir-462	TAACGGAACCCATAATGCAGCT	x	x
dre-mir-489	AGTGACATCATATGTACGGCTGC	x	x
dre-mir-499	TTAAGACTTGCAGTGATGTTTA	x	x
dre-mir-723	AAGACATCAATTAAATCTGTGCT	x
dre-mir-724	TTAAAGGGAATTTGCGACTGTT	x
dre-mir-725	TTCAGTCATTGTTTCTAGTAGT	x	x
dre-mir-726	TTCACTACTAGCAGAACTCGG	x
dre-mir-729	CATGGGTATGATACGACCTGGGTT	x
dre-mir-730	TCCTCATTGTGCATGCTGTGTGT	x	x
dre-mir-737	AATCAAAACCTAAAGAAAATA	x
dre-mir-7a	TGAGGTAGTAGGTTGTATAGTT	x	x
dre-mir-7b	TGAGGTAGTAGGTTGTGTGGTT	x	x
dre-mir-9	TCTTTGGTTATCTAGCTGTATGA	x	x
dre-mir-92a	TATTGCACTTGTCCCGGCCTGT	x	x
dre-mir-92b	TATTGCACTCGTCCCGGCCTCC	x	x
dre-mir-93	AAAAGTGCTGTTTGTGCAGGTA	x	x
dre-mir-96	TTTGGCACTAGCACATTTTTGCT	x	x
dre-mir-99	AACCCGTAGATCCGATCTTGTG	x	x
dre-mir-1	TGGAATGTAAAGAAGTATGTAT	x	x
dre-mir-10c	TACCCTGTAGATCCGGATTTGT	x
dre-mir-150	TCTCCCAATCCTTGTACCAGTG	x	x
dre-mir-152	TCAGTGCATGACAGAACTTTGG	x	x
dre-mir-155	TTAATGCTAATCGTGATAGGGG	x	x
dre-mir-15a	TAGCAGCACAGAATGGTTTGTG	x	x
dre-mir-16b	TAGCAGCACGTAAATATTGGAG	x	x
dre-mir-16c	TAGCAGCATGTAAATATTGGAG	x	x
dre-mir-193b	AACTGGCCCGCAAAGTCCCGCT	x
dre-mir-196b	TAGGTAGTTTCAAGTTGTTGGG	x	x
dre-mir-23a	ATCACATTGCCAGGGATTTCCA	x	x
dre-mir-27a	TTCACAGTGGCTAAGTTCCGCT	x	x
dre-mir-430j	AAAGTGCTATCAAATTGGGGTA	x
dre-mir-454a	TAGTGCAATATTGCTAATAGGG	x
dre-mir-460	CCTGCATTGTACACACTGTGCG	x	x
dre-mir-722	TTTTTTGCAGAAACGTTTCAGATT	x
dre-mir-728	ATACTAAGTACACTACGTTTTC	x
dre-mir-738	GCTACGGCCCGCGTCGGGACCTC	x
dre-mir-739	AGGCCGAAGTGGAGAAGGGTT	x
Total		173	144
